# Supplementary material for: Effect of AG1® supplementation on nutritional adequacy and gut microbial composition in trained adults
Source: Front Nutr. 2026 Mar 31;13:1783951. doi: 10.3389/fnut.2026.1783951 (PMC13077853; doi:10.3389/fnut.2026.1783951)
Supplement: Supplementary file 1 [file Supplementary_file_1.zip]

Archive with 8 entries (8 files):
- Supplementary Table 3.DOCX
- Supplement Facts.DOCX
- Supplementary Figure 2.DOCX
- Supplementary Figure 3.DOCX
- Supplementary Figure 4.DOCX
- Supplementary Table 1.DOCX
- Supplementary Table 2.DOCX
- Supplementary Table 4.DOCX
